# Supplementary material for: Genome-centric metagenomics reveals insights into the evolution and metabolism of a new free-living group in Rhizobiales
Source: BMC Microbiol. 2021 Oct 28;21:294. doi: 10.1186/s12866-021-02354-4 (PMC8555084; doi:10.1186/s12866-021-02354-4)
Supplement: Supplementary file 1 — Additional file 1 : Supplementary Table 1. General informations about the metagenomic dataset used in this study to reconstruct METAPETRO_BR_BIN_54 genome. Supplementary Table 2. General features of metabolic pathways. Supplementary Table 3. Bacterial single-copy core genes (SCGs) from Campbell et al. [39] used in the phylogenomic analysis. (From Campbell et al. [39]). [file 12866_2021_2354_MOESM1_ESM.xlsx]

## Sheet: Supplementary Table 1
Supplementary Table 1. General informations about the metagenomic dataset used in this study to reconstruct METAPETRO_BR_BIN_54 genome.
Parameter
Sample description	Sediment metagenomes
Location	Brazil
Number of paired-end reads	666,018,624
Number of assembled contigs	20,829,819
N50 (bp)	489
Longest contig (bp)	252.422
Total assembled length (bp)	10,480,787,733

## Sheet: Supplementary Table 2
Supplementary Table 2. General features of metabolic pathways
	KEGG number	Aestuariivirga litoralis	RBC017	RBC019	RBC065	Loclat_bin-06399	Bin_29_15	ES-bin-180	RU_4_15	Palsa_927	AM_0226	SS_bin_17	METAPETRO_BR_BIN_54	Loc080925-5m_bin-0050	Loc080925-4m_bin-0358	Loc080925-4-5m_bin-0281	SCPDY	X2C	X1A	AP_21
Embden–Meyerhof–Parnas Pathway/Gluconeogenesis
1. Phosphoglucomutase	K01835	1	1	1	1	1	1	1	1	1	1	0	0	0	0	0	1	1	1	1
2. Glucose-6-phosphate isomerase	K01810	1	0	1	0	1	1	1	0	0	1	0	0	1	1	1	1	0	1	1
3. Phosphofructokinase	K24182/K00918/K00895	1	1	1	1	1	1	1	1	1	1	0	0	0	0	0	1	1	1	1
4. Fructose-bisphosphate aldolase	K01623	1	0	1	1	1	0	1	0	0	1	1	1	1	1	1	1	1	1	1
5. Triosephosphate isomerase (TIM)	K01803	1	1	1	1	1	0	1	1	1	1	1	1	1	1	1	1	1	1	0
6. Glyceraldehyde 3-phosphate dehydrogenase	K00134	1	1	1	1	1	1	1	1	1	1	1	1	1	1	1	1	1	1	1
7. Phosphoglycerate kinase	K00927	1	0	0	0	1	0	1	0	0	1	1	1	1	1	1	1	1	1	1
8. 2,3-bisphosphoglycerate-dependent phosphoglycerate mutase	K01834	1	1	1	1	0	1	1	1	0	1	1	1	1	1	1	1	1	1	0
9. Enolase	K01689	1	1	1	1	1	1	1	1	1	1	1	1	1	1	1	1	1	1	1
10. Pyruvate kinase	K00873	1	1	0	1	1	1	1	1	0	1	1	0	1	1	1	1	1	1	1
19. Phosphoenolpyruvate carboxykinase	K01610	1	1	1	1	1	1	0	0	0	1	1	1	1	1	1	1	1	1	1
20. Fructose-1,6-bisphosphatase I	K03841/K00895/K02446	1	1	1	1	1	1	1	1	1	1	1	1	1	1	1	1	1	1	1
TCA Cycle
11. Aconitase	K01681	1	1	1	1	1	1	1	1	1	1	1	1	1	1	1	1	1	1	1
12. Isocitrate dehydrogenase	K00031	1	1	1	1	0	1	1	0	1	1	1	1	1	1	1	1	1	1	1
13. 2-ketoglutarase dehydrogenase	K00382	1	1	1	1	1	1	1	1	1	1	1	1	1	1	1	1	1	1	1
14. Succinyl-CoA synthetase	K01902/K01903	1	1	1	1	1	1	0	1	1	1	1	1	1	1	1	1	1	1	0
15. Succinic dehydrogenase	K00234/K00239	1	1	1	1	1	1	1	0	1	1	1	1	1	1	1	1	1	1	1
16. Fumarase	K01677/K01679	1	1	1	1	1	1	1	1	0	1	1	1	1	1	1	1	1	1	1
17. Malate dehydroagenase	K00024	1	1	1	1	1	1	1	1	0	1	1	1	1	1	1	1	1	1	0
18. Citrate synthase	K01647	1	1	1	1	1	1	1	0	1	1	1	1	1	1	1	1	1	1	1
Electron Transport Chain
19. NADH-quinone oxidoreductase subunit A	K00331/K00331	1	1	0	0	1	1	1	1	1	1	1	1	0	1	1	1	1	1	1
20. Succinic dehydrogenase	K00234/K00239	1	1	1	1	1	1	1	0	1	1	1	1	1	1	1	1	1	1	1
21. Ubiquinol-cytochrome c reductase cytochrome b/c1 subunit	K00410	1	1	1	1	1	1	1	1	1	1	1	1	1	0	1	1	1	1	0
22. Cytochrome c oxidase	K00404/K02274	1	1	1	1	1	1	0	1	1	1	1	1	1	1	1	1	1	1	1
23. F-type H+-transporting ATPase	K02108/K01535/K01542	1	1	1	1	1	0	0	1	1	0	1	1	1	1	1	1	1	1	1
Fermentation
24. Lactate dehydrogenase	K00016/K03778	0	0	0	0	0	0	0	0	0	0	0	0	0	0	0	0	0	0	1
Denitrification		Aestuariivirga litoralis	RBC017	RBC019	RBC065	Loclat_bin-06399	Bin_29_15	ES-bin-180	RU_4_15	Palsa_927	AM_0226	SS_bin_17	METAPETRO_BR_BIN_54	Loc080925-5m_bin-0050	Loc080925-4m_bin-0358	Loc080925-4-5m_bin-0281	SCPDY	X2C	X1A	AP_21
25. Nitrate reductase / nitrite oxidoreductase	K00370	0	0	0	0	0	0	0	0	0	1	0	0	0	0	0	0	0	0	0
26. Nitrite reductase (NO-forming)	K00368	1	1	1	0	0	0	0	1	0	0	1	0	0	0	0	1	1	1	0
27. Nitric oxide reductase subunit B	K04561/K02305	1	0	0	0	0	0	0	0	0	0	0	0	0	0	0	0	0	0	0
28. Nitrous-oxide reductase	K00376	0	0	0	0	0	0	0	0	0	0	0	0	0	0	0	0	0	0	0
Sulfur Cycle (Sulfate Reduction)
29. Sulfate adenylyltransferase	K00958	0	0	0	0	0	0	0	0	0	0	1	1	0	0	0	0	0	0	0
30. Bifunctional enzyme CysN/CysC	K00955/K00860	1	1	1	1	1	1	1	0	1	1	1	1	1	1	1	1	1	1	0
31. Phosphoadenosine phosphosulfate reductase	K00390	1	0	0	0	0	0	0	0	0	0	0	0	1	1	1	1	1	1	0
32. Sulfite reductase	K00380	1	0	0	0	0	0	0	0	0	0	0	0	0	0	0	0	0	0	0
33. Adenylylsulfate reductase	K00394	0	0	0	0	0	0	0	0	0	0	0	1	0	0	0	0	0	0	0
34. Dissimilatory sulfite reductase	K11180	0	0	0	0	0	0	0	0	0	0	0	0	0	0	0	0	0	0	0
Transporters
36. Iron(III) transport system	K02012/K02011/K02010	1	1	1	1	1	1	0	1	0	1	1	1	1	0	1	1	1	1	1
37. Thiamin transport system	K02064/K02063/K02062	1	1	1	1	1	1	1	1	0	1	1	1	1	1	1	1	1	1	0
38. Glucose transport system	K17315/K17317/K10112	1	1	1	1	1	1	1	1	1	1	1	1	1	1	1	1	1	1	1
39. General L-amino acid transport system	K09969	1	1	1	1	1	1	1	1	1	1	1	1	1	1	1	1	1	1	1
40. Branched amino acid transport system	K01999	1	1	1	1	1	1	1	1	1	1	1	1	1	1	1	1	1	1	1
Alkane degradation		Aestuariivirga litoralis	RBC017	RBC019	RBC065	Loclat_bin-06399	Bin_29_15	ES-bin-180	RU_4_15	Palsa_927	AM_0226	SS_bin_17	METAPETRO_BR_BIN_54	Loc080925-5m_bin-0050	Loc080925-4m_bin-0358	Loc080925-4-5m_bin-0281	SCPDY	X2C	X1A	AP_21
41. Alkane 1-monooxygenase	K00496	0	0	0	0	0	0	0	0	0	0	0	1	0	0	0	1	1	1	0
42. Alcohol dehydrogenase 1/7	K13951/K00001	1	1	1	1	1	1	1	1	1	1	1	1	1	1	1	1	1	1	1
43. Aldehyde dehydrogenase (NAD+)	K00128	1	1	1	1	1	1	1	1	1	1	1	1	1	1	1	1	1	1	1
Beta oxidation
44. Acyl-CoA synthethase/ligase	K01897	0	0	0	0	0	0	0	0	1	0	1	1	0	0	0	1	1	1	0
45. Fatty acid acyl-CoA dehydrogenase	K00249	1	1	1	1	1	1	1	1	0	1	1	1	1	1	1	1	1	1	1
46. Enoyl-CoA hydratase	K01692	1	1	1	0	1	1	1	1	0	1	1	1	0	0	0	1	1	1	1
47. 3-hydroxyacyl-CoA dehydrogenase	K00022/K07516	0	0	0	0	0	1	0	0	1	0	0	1	0	0	0	0	0	0	0
48. Beta-kelothiolase	K00632	1	0	0	0	0	1	1	0	1	0	1	1	0	0	0	0	0	0	1
Pentose Phosphate pathway		Aestuariivirga litoralis	RBC017	RBC019	RBC065	Loclat_bin-06399	Bin_29_15	ES-bin-180	RU_4_15	Palsa_927	AM_0226	SS_bin_17	METAPETRO_BR_BIN_54	Loc080925-5m_bin-0050	Loc080925-4m_bin-0358	Loc080925-4-5m_bin-0281	SCPDY	X2C	X1A	AP_21
94. Glucose-6-phosphate 1-dehydrogenase [EC:1.1.1.49 1.1.1.363]	K00036	1	0	0	1	1	1	1	1	1	1	0	0	1	1	1	1	1	1	1
95. NAD+ dependent glucose-6-phosphate dehydrogenase [EC:1.1.1.388]	K19243	0	0	0	0	0	0	0	0	0	0	0	0	0	0	0	0	0	0	0
96. 6-phosphogluconolactonase [EC:3.1.1.31]	K01057	0	0	0	0	0	0	0	0	0	0	0	0	1	0	0	1	1	1	0
97. 6-phosphogluconolactonase [EC:3.1.1.31]	K07404	0	0	0	0	0	0	0	0	0	0	0	0	0	0	0	1	1	1	0
98. 6-phosphogluconate dehydrogenase [EC:1.1.1.44 1.1.1.343]	K00033	0	1	1	1	0	1	1	1	0	0	0	0	0	0	0	1	1	1	1
99. Ribulose-phosphate 3-epimerase [EC:5.1.3.1]	K01783	1	0	1	1	1	1	1	1	1	1	1	1	1	1	1	1	1	1	1
100. Ribose 5-phosphate isomerase A [EC:5.3.1.6]	K01807	0	0	0	0	0	0	0	0	0	0	1	1	1	1	1	1	1	1	1
101. Ribose 5-phosphate isomerase B [EC:5.3.1.6]	K01808	1	1	1	1	1	1	1	1	1	1	0	0	1	1	1	1	1	1	1
102. Transketolase [EC:2.2.1.1]	K00615	1	1	1	0	1	1	1	1	1	1	1	1	1	1	1	1	1	1	1
103. Transaldolase [EC:2.2.1.2]	K00616	1	1	0	1	1	0	1	1	1	1	1	1	1	1	1	1	1	1	1
104. Glucose-6-phosphate isomerase [EC:5.3.1.9]	K01810	1	0	1	0	1	1	1	0	0	1	0	0	1	1	1	1	0	1	1
105. Transaldolase / Glucose-6-phosphate isomerase [EC:2.2.1.2 5.3.1.9]	K13810	0	0	0	0	0	0	0	0	0	0	0	0	0	0	0	0	0	0	0
106. Glucose/Mannose-6-phosphate isomerase [EC:5.3.1.9 5.3.1.8]	K15916	0	0	0	0	0	0	0	0	0	0	0	0	0	0	0	0	0	0	0
DNRA (dissimilatory nitrate reduction to ammonium)		Aestuariivirga litoralis	RBC017	RBC019	RBC065	Loclat_bin-06399	Bin_29_15	ES-bin-180	RU_4_15	Palsa_927	AM_0226	SS_bin_17	METAPETRO_BR_BIN_54	Loc080925-5m_bin-0050	Loc080925-4m_bin-0358	Loc080925-4-5m_bin-0281	SCPDY	X2C	X1A	AP_21
113. Nitrate reductase	K00370/K00371/K00374/K00373	0	0	0	0	0	0	0	0	0	1	0	0	0	0	0	0	0	0	0
114. Nitrite reductase	K00362/K00363	0	0	0	0	0	0	0	0	1	0	0	0	1	0	0	1	1	1	1
Nitrogen Fixation
113. NifH: nitrogenase iron protein	K02588	0	0	0	0	0	0	0	0	0	0	0	0	0	0	0	0	0	0	0
114. NifD: nitrogenase molybdenum-iron protein alpha chain	K02586	0	0	0	0	0	0	0	0	0	0	0	0	0	0	0	0	0	0	0
115. NifK: nitrogenase molybdenum-iron protein beta chain	K02591	0	0	0	0	0	0	0	0	0	0	0	0	0	0	0	0	0	0	0
116. AnfG: nitrogenase delta subunit	K00531	0	0	0	0	0	0	0	0	0	0	0	0	0	0	0	0	0	0	0
Nitrification
107. AmoA: methane/ammonia monooxygenase subunit A	K10944	0	0	0	0	0	0	0	0	0	0	0	0	0	0	0	0	0	0	0
108. AmoB: methane/ammonia monooxygenase subunit B	K10945	0	0	0	0	0	0	0	0	0	0	0	0	0	0	0	0	0	0	0
109. AmoC: methane/ammonia monooxygenase subunit C	K10946	0	0	0	0	0	0	0	0	0	0	0	0	0	0	0	0	0	0	0
110. Hao: hydroxylamine dehydrogenase	K10535	0	0	0	0	0	0	0	0	0	0	0	0	0	0	0	0	0	0	0
111. NarG: nitrate reductase alpha subunit	K00370	0	0	0	0	0	0	0	0	0	1	0	0	0	0	0	0	0	0	0
112. NarH: nitrate reductase beta subunit	K00371	0	0	0	0	0	0	0	0	0	1	0	0	0	0	0	0	0	0	0
Signal transduction mechanisms		Aestuariivirga_litoralis	RBC017	RBC019	RBC065	Loclat_bin-06399	Bin_29_15	ES-bin-180	RU_4_15	Palsa_927	AM_0226	SS_bin_17	METAPETRO_BR_BIN54	Loc080925-5m_bin-0050	Loc080925-4m_bin-0358	Loc080925-4-5m_bin-0281	SCPDY	X2C	X1A	AP_21
CheR: two-component system, chemotaxis protein methyltransferase [EC:2.1.1.80]	K00575	0	0	0	0	0	0	0	0	1	0	0	0	0	0	0	0	0	0	0
CheY: two-component system, chemotaxis family protein	K03413	1	0	0	0	1	0	0	0	0	1	0	0	0	0	0	0	0	0	0
ChvG: two-component system, OmpR family, sensor histidine kinase [EC:2.7.13.3]	K14980	0	0	0	0	0	0	0	0	0	0	0	0	0	0	0	0	0	0	1
ChvI: two-component system,OmpR family, response regulator	K14981	1	1	1	1	1	1	1	1	1	1	1	1	1	1	1	1	1	1	1
CpdR: two-component system, cell cycle response regulator	K13589	1	1	1	0	1	1	1	0	0	1	1	1	1	1	1	1	1	1	1
CtrA: two-component system, cell cycle response regulator	K13584	0	0	0	0	0	0	0	0	0	0	0	0	1	1	1	0	0	0	0
DctB: two-component system, NtrC family, C4-dicarboxylate transport sensor histidine kinase [EC:2.7.13.3]	K10125	0	0	0	0	0	0	0	0	0	0	0	0	0	0	0	1	1	1	0
DctD: two-component system, NtrC family, C4-dicarboxylate transport response regulator	K10126	0	0	0	0	1	0	0	0	0	0	0	0	0	0	0	1	1	1	0
DivK: two-component system, cell cycle response regulator	K11443	1	1	1	1	1	1	1	0	0	1	1	1	1	1	1	1	1	1	1
FixJ: two-component system, LuxR family, response regulator	K14987	0	0	0	0	0	0	0	0	0	0	0	0	0	0	0	1	1	1	0
GlnG, NtrC: two-component system, NtrC family, nitrogen regulation response regulator	K07712	1	1	1	1	1	1	1	1	1	1	0	1	1	1	1	1	1	1	1
GlnL, NtrB: two-component system, NtrC family, nitrogen regulation sensor histidine kinase [EC:2.7.13.3]	K07708	1	1	1	1	1	0	1	1	0	1	1	0	1	1	1	1	1	1	1
HupR, HoxA: two-component system, NtrC family, response regulator	K19641	1	0	0	0	0	0	0	0	0	0	0	0	0	0	0	0	0	0	0
KdpD: two-component system, OmpR family, sensor histidine kinase [EC:2.7.13.3]	K07646	0	0	0	0	0	0	0	0	0	0	0	0	0	0	0	0	0	0	1
KdpE: two-component system, OmpR family, sensor histidine kinase	K07667	0	0	0	0	0	0	0	0	0	0	0	0	0	0	0	0	0	0	1
NtrX: two-component system, NtrC family, nitrogen regulation response regulator	K13599	1	1	1	1	1	1	1	1	1	1	1	0	1	1	1	1	1	1	1
129. OmpR: two-component system, OmpR family, response regulator	K07659	0	0	0	0	1	0	0	1	0	0	0	0	1	1	1	1	1	1	1
PhoB: two-component system, OmpR family, response regulator	K07657	1	1	1	1	1	1	1	1	1	1	0	0	0	0	0	1	1	1	1
PleD: two-component system, cell cycle response regulator [EC:2.7.7.65]	K02488	1	0	0	0	0	0	1	0	0	0	0	0	0	0	0	0	0	0	0
TctD: two-component system, OmpR family, response regulator	K07774	0	1	0	1	0	0	0	0	0	0	0	0	0	0	0	1	1	1	0
TctE: two-component system, OmpR family, sensor histidine kinase [EC:2.7.13.3]	K07649	0	0	0	0	0	0	0	0	0	0	0	0	0	0	0	1	1	1	0
Two-component system, OmpR family, response regulator	K02483	1	1	1	1	1	1	1	1	1	1	1	1	1	1	1	1	1	1	1
Two-component system, OmpR family, sensor kinase [EC:2.7.13.3]	K02484	1	0	0	0	0	0	0	0	0	0	0	0	0	0	0	0	0	0	0
FixK:CRP/FNR family transcriptional regulator, nitrogen fixation regulation protein	K15861	0	0	0	0	1	0	0	0	0	0	0	0	0	0	0	0	0	0	0
LuxO: two-component system, repressor protein LuxO	K10912	0	0	0	0	0	0	0	0	0	0	0	1	1	0	0	0	0	0	0
Intracellular trafficking, secretion, and vesicular transport		Aestuariivirga_litoralis	RBC017	RBC019	RBC065	Loclat_bin-06399	Bin_29_15	ES-bin-180	RU_4_15	Palsa_927	AM_0226	SS_bin_17	METAPETRO_BR_BIN54	Loc080925-5m_bin-0050	Loc080925-4m_bin-0358	Loc080925-4-5m_bin-0281	SCPDY	X2C	X1A	AP_21
SecA: preprotein translocase subunit [EC:7.4.2.8]	K03070	1	1	1	1	0	1	1	1	1	1	1	1	1	1	1	1	1	1	1
SecB: preprotein translocase subunit	K03071	1	1	1	1	1	1	1	1	0	1	0	1	1	1	1	1	1	1	1
SecD: preprotein translocase subunit	K03072	0	0	0	0	0	1	0	0	0	1	1	1	1	1	1	0	0	0	0
SecE: preprotein translocase subunit	K03073	1	1	1	1	1	0	0	1	1	1	1	1	1	1	1	1	1	1	1
SecF: preprotein translocase subunit	K03074	0	0	0	0	0	0	0	1	0	0	0	0	0	0	0	0	0	0	0
SecG: preprotein translocase subunit	K03075	1	1	0	1	1	1	1	1	0	0	1	0	1	1	1	1	1	1	1
SecY: preprotein translocase subunit	K03076	1	1	1	1	1	1	0	1	0	1	1	1	1	1	1	1	1	1	1
TrbL: type IV secretion system protein	K07344	0	0	0	0	0	0	0	0	1	0	0	0	0	0	0	1	1	1	0
TrbB: type IV secretion system protein [EC:7.4.2.8]	K20527	0	0	0	0	0	0	0	0	1	0	0	0	0	0	0	1	1	1	0
TrbC: type IV secretion system protein	K20528	0	0	0	0	0	0	0	0	1	0	0	0	0	0	0	1	1	1	0
TrbE: type IV secretion system protein [EC:7.4.2.8]	K20530	0	0	0	0	0	0	0	0	1	0	0	0	0	0	0	1	1	1	0
TrbF; type IV secretion system protein	K20531	0	0	0	0	0	0	0	0	1	0	0	0	0	0	0	1	1	1	0
TrbG: type IV secretion system protein	K20532	0	0	0	0	0	0	0	0	1	0	0	0	0	0	0	1	1	1	0
TrbJ: type IV secretion system protein	K20266	0	0	0	0	0	0	0	0	0	0	0	0	0	0	0	1	1	1	0
TrbI: type IV secretion system protein	K20533	0	0	0	0	0	0	0	0	0	0	0	0	0	0	0	1	1	1	0
GspG: general secretion pathway protein G	K02456	1	0	0	0	0	1	0	0	0	1	0	0	0	0	0	0	0	0	0
Flp, PilA: pilus assembly protein	K02651	0	0	0	0	0	0	0	0	0	1	0	0	0	0	0	0	0	0	1
VirD4, LvhD4: type IV secretion system protein [EC:7.4.2.8]	K03205	0	0	0	0	0	0	0	0	1	0	0	0	0	0	0	1	1	1	0
VirB1: type IV secretion system protein	K03194	0	0	0	0	0	0	0	0	0	0	0	0	0	0	0	0	0	0	0
VirB2, lvhB2: type IV secretion system protein	K03197	0	0	0	0	0	0	0	0	0	0	0	0	0	0	0	0	0	0	0
VirB3, lvhB3: type IV secretion system protein	K03198	0	0	0	0	0	0	0	0	0	0	0	0	0	0	0	0	0	0	0
VirB5, lvhB5: type IV secretion system protein	K03200	0	0	0	0	0	0	0	0	0	0	0	0	0	0	0	0	0	0	0
VirB7, lvhB7: type IV secretion system protein	K03202	0	0	0	0	0	0	0	0	0	0	0	0	0	0	0	0	0	0	0
VirB9, lvhB9: type IV secretion system protein	K03204	0	0	0	0	0	0	0	0	0	0	0	0	0	0	0	0	0	0	0
VirB6, lvhB6: type IV secretion system protein	K03201	0	0	0	0	0	0	0	0	0	0	0	0	0	0	0	0	0	0	0
VirB8, lvhB8: type IV secretion system protein	K03203	0	0	0	0	0	0	0	0	0	0	0	0	0	0	0	0	0	0	0
VirB10, lvhB10: type IV secretion system protein	K03195	0	0	0	0	0	0	0	0	0	0	0	0	0	0	0	0	0	0	0
VirB4, lvhB4: type IV secretion system protein	K03199	0	0	0	0	0	0	0	0	0	0	0	0	0	0	0	0	0	0	0
VirB11, lvhB11: type IV secretion system protein	K03196	0	0	0	0	0	0	0	0	0	0	0	0	0	0	0	0	0	0	0
TatC; sec-independent protein translocase protein	K03118	0	0	0	0	0	0	0	0	0	0	1	1	0	0	0	0	0	0	0
TatA: sec-independent protein translocase protein	K03116	1	1	1	1	1	1	1	1	0	1	1	1	1	1	1	1	1	1	1
YajC: preprotein translocase subunit	K03210	1	0	0	1	0	1	1	1	0	1	1	0	1	1	1	1	1	1	1
CpaF, TadA; pilus assembly protein [EC:7.4.2.8]	K02283	1	1	1	1	1	1	0	0	0	1	1	1	1	0	0	1	1	1	0
PilC; type IV pilus assembly protein	K02653	0	0	0	0	0	0	1	0	0	0	0	0	0	0	0	0	0	0	0

## Sheet: Supplementary Table 3
Supplementary Table 3. Bacterial single-copy core genes (SCGs) from Campbell et al. (2013) used in the phylogenomic analysis. (From Campbell et al. 2013)
Description
Arginyl tRNA synthetase N-terminal domain
tRNA synthetase B5 domain
Dephospho-CoA kinase
Competence protein
Conserved hypothetical protein 95
CTP synthase N terminus
Cytidylate kinase
DNA polymerase III β-subunit, N-terminal domain
DNA polymerase III β-subunit, central domain
DNA polymerase III β-subunit, C-terminal domain
Double-stranded RNA binding motif
Elongation factor TS
Translation initiation factor 1A/IF-1
Enolase, C-terminal TIM barrel domain
Enolase, N-terminal domain
FAD synthetase
Ferredoxin-fold anticodon binding domain
Riboflavin kinase
GAD domain
rRNA small subunit methyltransferase G
GMP synthase C-terminal domain
GrpE
GTP1/OBG
Translation-initiation factor 2
Translation initiation factor IF-2, N-terminal region
Translation initiation factor IF-3, C-terminal domain
Translation initiation factor IF-3, N-terminal domain
IPP transferase
GTP-binding protein LepA C terminus
MraW methylase family
UDP-N-acetylenolpyruvoylglucosamine reductase, C-terminal domain
NusA N-terminal domain
Oligomerisation domain
Peptidyl-tRNA hydrolase
Signal peptidase (SPase) II
Phosphoglycerate kinase
Aminoacyl tRNA synthetase class II, N-terminal domain
Polyribonucleotide nucleotidyltransferase, RNA binding domain
tRNA pseudouridine synthase
Ribosome-binding factor A
recA bacterial DNA recombination protein
RecR protein
Ribonuclease P
Ribosomal protein L1p/L10e family
Ribosomal protein L10
Ribosomal protein L11, RNA binding domain
Ribosomal protein L11, N-terminal domain
Ribosomal protein L7/L12 C-terminal domain
Ribosomal protein L13
Ribosomal protein L14p/L23e
Ribosomal protein L16p/L10e
Ribosomal protein L17
Ribosomal protein L18e/L15
Ribosomal L18p/L5e family
Ribosomal protein L19
Ribosomal Proteins L2, RNA binding domain
Ribosomal Proteins L2, C-terminal domain
Ribosomal protein L20
Ribosomal prokaryotic L21 protein
Ribosomal protein L22p/L17e
Ribosomal protein L23
Ribosomal L27 protein
Ribosomal L28 family
Ribosomal L29 protein
Ribosomal protein L3
Ribosomal L32p protein family
Ribosomal protein L35
Ribosomal protein L4/L1 family
Ribosomal protein L5
Ribosomal L5P family C terminus
Ribosomal protein L6
Ribosomal protein L9, C-terminal domain
Ribosomal protein L9, N-terminal domain
Ribosomal protein S10p/S20e
Ribosomal protein S11
Ribosomal protein S12
Ribosomal protein S13/S18
Ribosomal protein S15
Ribosomal protein S16
Ribosomal protein S17
Ribosomal protein S18
Ribosomal protein S19
Ribosomal protein S2
Ribosomal protein S20
Ribosomal protein S3, C-terminal domain
Ribosomal protein S4/S9 N-terminal domain
Ribosomal protein S5, N-terminal domain
Ribosomal protein S5, C-terminal domain
Ribosomal protein S6
Ribosomal protein S7p/S5e
Ribosomal protein S8
Ribosomal protein S9/S16
RimM N-terminal domain
RNA polymerase Rpb3/RpoA insert domain
Bacterial RNA polymerase, α-chain C-terminal domain
RNA polymerase Rpb3/Rpb11 dimerization domain
RNA polymerase Rpb1, domain 1
RNA polymerase Rpb1, domain 2
RNA polymerase Rpb1, domain 3
RNA polymerase Rpb1, domain 4
RNA polymerase Rpb1, domain 5
RNA polymerase beta subunit
RNA polymerase Rpb2, domain 2
RNA polymerase Rpb2, domain 3
RNA polymerase beta subunit external 1 domain
RNA polymerase Rpb2, domain 6
RNA polymerase Rpb2, domain 7
Ribosome recycling factor
RuvA, C-terminal domain
RuvA N-terminal domain
Holliday junction DNA helicase ruvB C terminus
S-adenosylmethionine synthetase, C-terminal domain
S-adenosylmethionine synthetase, central domain
SecE/Sec61-γ subunits of protein translocation complex
Preprotein translocase SecG subunit
SecY translocase
Seryl-tRNA synthetase N-terminal domain
SmpB protein
Signal peptide binding domain
Tetrahydrofolate dehydrogenase/cyclohydrolase, catalytic domain
Tetrahydrofolate dehydrogenase/cyclohydrolase, NAD(P)-binding domain
Triosephosphate isomerase
DNA primase catalytic core, N-terminal domain
TRCF domain
Bacterial trigger factor protein (TF) C terminus
Bacterial trigger factor protein (TF)
tRNA (Guanine-1)-methyltransferase
tRNA synthetases class I (R)
tRNA synthetases class II core domain (F)
TruB family pseudouridylate synthase (N-terminal domain)
UBA/TS-N domain
Uncharacterized protein family UPF0054
Uncharacterized P-loop hydrolase UPF0079
Uncharacterized protein family (UPF0081)
Ultra-violet resistance protein B
UvrC Helix-hairpin-helix N-terminal
Valyl tRNA synthetase tRNA binding arm
Protein of unknown function (DUF933)
ClpX C4-type zinc finger
